# Supplementary material for: A time-resolved meta-analysis of consensus gene expression profiles during human T-cell activation
Source: Genome Biol. 2023 Dec 14;24:287. doi: 10.1186/s13059-023-03120-7 (PMC10722659; doi:10.1186/s13059-023-03120-7)
Supplement: Supplementary file 3 — Additional file 3. Configuration files for the workflow-manager uap. These contain a detailed description of all processing steps from FASTQ files to gene quantification. [file 13059_2023_3120_MOESM3_ESM.zip]

Archive with 10 entries (10 files):
- Discovery_Set_GSE52260_main.yaml
- Discovery_Set_GSE52260_qc.yaml
- Discovery_Set_GSE90569_main.yaml
- Discovery_Set_GSE90569_qc.yaml
- Discovery_Set_GSE94396_main.yaml
- Discovery_Set_GSE94396_qc.yaml
- Discovery_Set_GSE96538_main.yaml
- Discovery_Set_GSE96538_qc.yaml
- Verification_Set_Pan_Tcells_main.yaml
- Verification_Set_Pan_Tcells_qc.yaml
